# Supplementary material for: Efficacy of prepartum vaccination against neonatal calf diarrhea in Nelore dams as a prevention measure
Source: BMC Vet Res. 2022 Aug 22;18:323. doi: 10.1186/s12917-022-03391-5 (PMC9394007; doi:10.1186/s12917-022-03391-5)
Supplement: Supplementary file 2 — Additional file 2. [file 12917_2022_3391_MOESM2_ESM.xls]

## Sheet: DATABASE
Table 1 - Database used to perform the statistical analysis of the study
ANIMAL IDENTIFICATION	ANIMAL CATEGORY	NUMBER OF CALVINGS	EXPERIMENTAL GROUPS	VACCINATION DATE AND FIRST BLOOD COLLECTION FROM COWS	SECOND BLOOD COLLECTION FROM COWS (30 DAYS AFTER VACCINATION)	CALVING DATE	VACCINATION REACTION OCCURRENCE	CALVES IDENTIFICATION	BLOOD COLLECTION DAT FROM CALVES	TOTAL PLASMA PROTEIN FROM CALVES mg/dl	IGg1 TITER BoRVA FROM COWS (60 DAYS PREPARTUM)	LOG10 - IGg1 TITER BoRVA FROM COWS (60 DAYS PREPARTUM)	IGg1 TITER BoRVA FROM COWS (30 DAYS PREPARTUM)	LOG10 - IGg1 TITER BoRVA FROM COWS (30 DAYS PREPARTUM)	IGg1 TITER BoRVA FROM CALVES	LOG10 - IGg1 TITER BoRVA FROM CALVES	IGg1 TITER BCoV FROM COWS (60 DAYS PREPARTUM)	LOG10 - IGg1 TITER BCoV FROM COWS (60 DAYS PREPARTUM)	IGg1 TITER BCoV FROM COWS (30 DAYS PREPARTUM)	LOG10 - IGg1 TITER BCoV FROM COWS (30 DAYS PREPARTUM)	IGg1 TITER BCoV FROM CALVES	LOG10 - IGg1 TITER BCoV FROM CALVES	FECAL SAMPLES COLLECTION DATE FROM CALVES	CALVES AGE	FECAL SCORE	EXCHERICHIA COLI K99	CRYPTOSPORIDIUM SPP.	EIMERIA SPP.	BoRVA	BCoV
1285	COWS	MORE THAN 2 CALVINGS	NVAC	2019-07-05	2019-08-07	2019-09-14	0	7209	2019-09-16	5.8	16384	4.21442	16384	4.21442	16384	4.21442	262144	5.41854	16384	4.21442	262144	5.41854	.	.	.	.	.	.	.	.
1383	COWS	MORE THAN 2 CALVINGS	VAC	2019-07-05	2019-08-07	2019-09-12	0	7202	2019-09-14	6.8	65536	4.81648	262144	5.41854	262144	5.41854	16384	4.21442	65536	4.81648	65536	4.81648	.	.	.	.	.	.	.	.
1784	COWS	MORE THAN 2 CALVINGS	NVAC	2019-07-05	2019-08-07	2019-09-09	0	7187	2019-09-11	7.2	65536	4.81648	65536	4.81648	65536	4.81648	262144	5.41854	16384	4.21442	4096	3.61236	2019-09-22	13	2	NEGATIVE	NEGATIVE	NEGATIVE	POSITIVE	POSITIVE
1786	COWS	MORE THAN 2 CALVINGS	VAC	2019-07-05	2019-08-07	2019-09-05	0	7159	2019-09-07	6	16384	4.21442	65536	4.81648	16384	4.21442	4096	3.61236	16384	4.21442	16384	4.21442	2019-09-14	9	3	NEGATIVE	NEGATIVE	NEGATIVE	POSITIVE	NEGATIVE
1833	COWS	MORE THAN 2 CALVINGS	NVAC	2019-07-05	2019-08-07	2019-09-14	0	7211	2019-09-16	7	16384	4.21442	16384	4.21442	16384	4.21442	16384	4.21442	16384	4.21442	16384	4.21442	2019-10-16	32	2	NEGATIVE	NEGATIVE	NEGATIVE	POSITIVE	NEGATIVE
2917	COWS	MORE THAN 2 CALVINGS	VAC	2019-07-05	2019-08-07	2019-09-03	0	7148	2019-09-05	7.2	65536	4.81648	16384	4.21442	262144	5.41854	4096	3.61236	16384	4.21442	65536	4.81648	.	.	.	.	.	.	.	.
2920	COWS	MORE THAN 2 CALVINGS	NVAC	2019-07-05	2019-08-07	2019-10-10	0	7311	2019-10-12	7	16384	4.21442	16384	4.21442	16384	4.21442	4096	3.61236	16384	4.21442	4096	3.61236	.	.	.	.	.	.	.	.
2960	COWS	MORE THAN 2 CALVINGS	NVAC	2019-07-05	2019-08-07	2019-09-14	0	7210	2019-09-16	5.4	16384	4.21442	16384	4.21442	16384	4.21442	262144	5.41854	16384	4.21442	262144	5.41854	.	.	.	.	.	.	.	.
2983	COWS	MORE THAN 2 CALVINGS	VAC	2019-07-05	2019-08-07	2019-09-06	0	7164	2019-09-08	6.2	65536	4.81648	65536	4.81648	262144	5.41854	16384	4.21442	65536	4.81648	262144	5.41854	2019-09-14	8	2	NEGATIVE	NEGATIVE	NEGATIVE	POSITIVE	NEGATIVE
3073	COWS	MORE THAN 2 CALVINGS	VAC	2019-07-05	2019-08-07	2019-09-10	0	7194	2019-09-13	5.2	16384	4.21442	65536	4.81648	16384	4.21442	16384	4.21442	16384	4.21442	16384	4.21442	2019-09-23	13	0	NEGATIVE	NEGATIVE	NEGATIVE	POSITIVE	NEGATIVE
3080	COWS	MORE THAN 2 CALVINGS	NVAC	2019-07-05	2019-08-07	2019-10-18	0	7336	2019-10-20	6.4	16384	4.21442	16384	4.21442	16384	4.21442	16384	4.21442	16384	4.21442	16384	4.21442	.	.	.	.	.	.	.	.
3122	COWS	MORE THAN 2 CALVINGS	VAC	2019-07-05	2019-08-07	2019-09-07	0	7168	2019-09-09	7.4	65536	4.81648	262144	5.41854	262144	5.41854	16384	4.21442	65536	4.81648	16384	4.21442	2019-09-09	2	1	NEGATIVE	NEGATIVE	NEGATIVE	NEGATIVE	NEGATIVE
3170	COWS	MORE THAN 2 CALVINGS	VAC	2019-07-05	2019-08-07	2019-08-31	0	7136	2019-09-03	7	16384	4.21442	65536	4.81648	262114	5.41849	65536	4.81648	262144	5.41854	262144	5.41854	2019-09-19	19	0	NEGATIVE	NEGATIVE	NEGATIVE	POSITIVE	NEGATIVE
3268	COWS	MORE THAN 2 CALVINGS	VAC	2019-07-05	2019-08-07	2019-09-12	0	7201	2019-09-14	7.8	4096	3.61236	65536	4.81648	65536	4.81648	65536	4.81648	262144	5.41854	65536	4.81648	.	.	.	.	.	.	.	.
3419	COWS	MORE THAN 2 CALVINGS	VAC	2019-07-05	2019-08-07	2019-10-12	0	7318	2019-10-14	6.2	16384	4.21442	65536	4.81648	65536	4.81648	16384	4.21442	65536	4.81648	65536	4.81648	.	.	.	.	.	.	.	.
3474	COWS	MORE THAN 2 CALVINGS	VAC	2019-07-05	2019-08-07	2019-09-12	0	7203	2019-09-14	6.4	65536	4.81648	262144	5.41854	262144	5.41854	16384	4.21442	65536	4.81648	65536	4.81648	.	.	.	.	.	.	.	.
3485	COWS	MORE THAN 2 CALVINGS	NVAC	2019-07-05	2019-08-07	2019-08-31	0	7134	2019-09-03	7.2	65536	4.81648	65536	4.81648	65536	4.81648	16384	4.21442	4096	3.61236	16384	4.21442	2019-09-19	19	2	NEGATIVE	NEGATIVE	NEGATIVE	NEGATIVE	POSITIVE
3500	COWS	MORE THAN 2 CALVINGS	VAC	2019-07-05	2019-08-07	2019-09-10	0	7193	2019-09-13	7.8	16384	4.21442	16384	4.21442	16384	4.21442	65536	4.81648	262144	5.41854	262144	5.41854	.	.	.	.	.	.	.	.
3523	COWS	MORE THAN 2 CALVINGS	NVAC	2019-07-05	2019-08-07	2019-09-01	0	7133	2019-09-03	8	16384	4.21442	16384	4.21442	16384	4.21442	16384	4.21442	16384	4.21442	16384	4.21442	.	.	.	.	.	.	.	.
3553	COWS	MORE THAN 2 CALVINGS	VAC	2019-07-05	2019-08-07	2019-08-26	0	7109	2019-08-28	7.2	1024	3.0103	4096	3.61236	4096	3.61236	65536	4.81648	262144	5.41854	262144	5.41854	2019-08-29	3	0	NEGATIVE	NEGATIVE	NEGATIVE	NEGATIVE	NEGATIVE
3651	COWS	MORE THAN 2 CALVINGS	NVAC	2019-07-05	2019-08-07	2019-08-31	0	7131	2019-09-03	6.8	16384	4.21442	16384	4.21442	16384	4.21442	65536	4.81648	65536	4.81648	65536	4.81648	.	.	.	.	.	.	.	.
3827	COWS	MORE THAN 2 CALVINGS	NVAC	2019-07-05	2019-08-07	2019-08-28	0	7125	2019-09-01	7	16384	4.21442	16384	4.21442	16384	4.21442	16384	4.21442	4096	3.61236	16384	4.21442	.	.	.	.	.	.	.	.
3832	COWS	MORE THAN 2 CALVINGS	NVAC	2019-07-05	2019-08-07	2019-08-31	0	7135	2019-09-03	8	16384	4.21442	16384	4.21442	16384	4.21442	65536	4.81648	4096	3.61236	65536	4.81648	2019-09-19	19	0	NEGATIVE	NEGATIVE	NEGATIVE	NEGATIVE	NEGATIVE
3975	COWS	MORE THAN 2 CALVINGS	NVAC	2019-07-05	2019-08-07	2019-09-06	0	7165	2019-09-08	6.4	65536	4.81648	16384	4.21442	65536	4.81648	65536	4.81648	16384	4.21442	65536	4.81648	2019-09-14	8	0	NEGATIVE	NEGATIVE	NEGATIVE	NEGATIVE	NEGATIVE
4040	COWS	MORE THAN 2 CALVINGS	NVAC	2019-07-05	2019-08-07	2019-10-12	0	7317	2019-10-14	5.8	16384	4.21442	4096	3.61236	16384	4.21442	16384	4.21442	16384	4.21442	16384	4.21442	.	.	.	.	.	.	.	.
4046	COWS	MORE THAN 2 CALVINGS	VAC	2019-07-05	2019-08-07	2019-10-18	0	7332	2019-10-20	7.4	16384	4.21442	65536	4.81648	16384	4.21442	16384	4.21442	65536	4.81648	262114	5.41849	.	.	.	.	.	.	.	.
4058	COWS	MORE THAN 2 CALVINGS	VAC	2019-07-05	2019-08-07	2019-09-01	0	7132	2019-09-03	7.8	4096	3.61236	16384	4.21442	16384	4.21442	16384	4.21442	65536	4.81648	16384	4.21442	2019-09-19	18	2	NEGATIVE	NEGATIVE	NEGATIVE	POSITIVE	NEGATIVE
4099	COWS	MORE THAN 2 CALVINGS	VAC	2019-07-05	2019-08-07	2019-09-04	0	7153	2019-09-06	6.8	4096	3.61236	16384	4.21442	262144	5.41854	16384	4.21442	65536	4.81648	65536	4.81648	.	.	.	.	.	.	.	.
4136	COWS	MORE THAN 2 CALVINGS	VAC	2019-07-05	2019-08-07	2019-09-04	0	7157	2019-09-06	8	4096	3.61236	16384	4.21442	16384	4.21442	16384	4.21442	65536	4.81648	65536	4.81648	.	.	.	.	.	.	.	.
4143	COWS	MORE THAN 2 CALVINGS	NVAC	2019-07-05	2019-08-07	2019-09-09	0	7186	2019-09-11	5.2	16384	4.21442	16384	4.21442	16384	4.21442	16384	4.21442	16384	4.21442	16384	4.21442	2019-09-19	10	2	NEGATIVE	NEGATIVE	NEGATIVE	POSITIVE	NEGATIVE
4159	COWS	MORE THAN 2 CALVINGS	NVAC	2019-07-05	2019-08-07	2019-09-04	0	7152	2019-09-06	8.8	16384	4.21442	16384	4.21442	16384	4.21442	16384	4.21442	16384	4.21442	16384	4.21442	2019-09-28	24	0	NEGATIVE	NEGATIVE	NEGATIVE	NEGATIVE	NEGATIVE
4211	COWS	MORE THAN 2 CALVINGS	NVAC	2019-07-05	2019-08-07	2019-09-07	0	7169	2019-09-09	7.2	16384	4.21442	16384	4.21442	16384	4.21442	262144	5.41854	16384	4.21442	262144	5.41854	2019-09-22	15	3	NEGATIVE	NEGATIVE	NEGATIVE	NEGATIVE	NEGATIVE
4235	COWS	MORE THAN 2 CALVINGS	NVAC	2019-07-05	2019-08-07	2019-09-09	0	7183	2019-09-11	7.8	16384	4.21442	16384	4.21442	16384	4.21442	16384	4.21442	4096	3.61236	4096	3.61236	2019-09-11	2	2	NEGATIVE	NEGATIVE	NEGATIVE	NEGATIVE	POSITIVE
4251	COWS	MORE THAN 2 CALVINGS	NVAC	2019-07-05	2019-08-07	2019-09-03	0	7151	2019-09-05	8.2	16384	4.21442	16384	4.21442	16384	4.21442	16384	4.21442	16384	4.21442	16384	4.21442	2019-09-14	11	0	NEGATIVE	NEGATIVE	NEGATIVE	POSITIVE	NEGATIVE
4277	COWS	MORE THAN 2 CALVINGS	VAC	2019-07-05	2019-08-07	2019-09-18	0	7231	2019-09-20	6.4	16384	4.21442	262144	5.41854	262144	5.41854	16384	4.21442	65536	4.81648	65536	4.81648	2019-10-02	14	1	NEGATIVE	NEGATIVE	NEGATIVE	NEGATIVE	NEGATIVE
4288	COWS	MORE THAN 2 CALVINGS	NVAC	2019-07-05	2019-08-07	2019-08-28	0	7126	2019-08-30	6.6	16384	4.21442	16384	4.21442	16384	4.21442	65536	4.81648	65536	4.81648	262144	5.41854	.	.	.	.	.	.	.	.
4291	COWS	MORE THAN 2 CALVINGS	VAC	2019-07-05	2019-08-07	2019-09-04	0	7158	2019-09-06	8.4	4096	3.61236	16384	4.21442	16384	4.21442	16384	4.21442	65536	4.81648	65536	4.81648	.	.	.	.	.	.	.	.
4326	COWS	MORE THAN 2 CALVINGS	NVAC	2019-07-05	2019-08-07	2019-09-06	0	7162	2019-09-08	7.2	65536	4.81648	16384	4.21442	65536	4.81648	262144	5.41854	16384	4.21442	4096	3.61236	.	.	.	.	.	.	.	.
4352	COWS	MORE THAN 2 CALVINGS	NVAC	2019-07-05	2019-08-07	2019-08-25	0	7105	2019-08-27	8.4	16384	4.21442	16384	4.21442	16384	4.21442	65536	4.81648	65536	4.81648	16384	4.21442	.	.	.	.	.	.	.	.
4353	COWS	MORE THAN 2 CALVINGS	NVAC	2019-07-05	2019-08-07	2019-10-04	0	7277	2019-10-07	7.6	65536	4.81648	16384	4.21442	65536	4.81648	65536	4.81648	16384	4.21442	65536	4.81648	2019-10-23	19	1	NEGATIVE	POSITIVE	NEGATIVE	NEGATIVE	POSITIVE
4408	COWS	MORE THAN 2 CALVINGS	NVAC	2019-07-05	2019-08-07	2019-08-26	0	7110	2019-08-28	8.4	65536	4.81648	65536	4.81648	65536	4.81648	16384	4.21442	4096	3.61236	4096	3.61236	2019-09-21	26	3	NEGATIVE	NEGATIVE	NEGATIVE	POSITIVE	NEGATIVE
4440	COWS	MORE THAN 2 CALVINGS	VAC	2019-07-05	2019-08-07	2019-08-28	0	7127	2019-08-30	8	16384	4.21442	65536	4.81648	65536	4.81648	262144	5.41854	262144	5.41854	262144	5.41854	2019-09-17	20	0	NEGATIVE	NEGATIVE	NEGATIVE	POSITIVE	POSITIVE
4455	COWS	MORE THAN 2 CALVINGS	VAC	2019-07-05	2019-08-07	2019-08-21	0	7098	2019-08-24	8.8	65536	4.81648	262144	5.41854	262144	5.41854	16384	4.21442	262144	5.41854	262144	5.41854	.	.	.	.	.	.	.	.
4460	COWS	MORE THAN 2 CALVINGS	VAC	2019-07-05	2019-08-07	2019-09-06	0	7161	2019-09-08	7.2	16384	4.21442	16384	4.21442	65536	4.81648	16384	4.21442	4096	3.61236	4096	3.61236	2019-09-23	17	1	NEGATIVE	NEGATIVE	NEGATIVE	POSITIVE	NEGATIVE
4476	COWS	MORE THAN 2 CALVINGS	VAC	2019-07-05	2019-08-07	2019-09-13	0	7208	2019-09-15	7.8	4096	3.61236	16384	4.21442	16384	4.21442	65536	4.81648	262144	5.41854	262144	5.41854	.	.	.	.	.	.	.	.
4573	COWS	MORE THAN 2 CALVINGS	NVAC	2019-07-05	2019-08-07	2019-10-11	0	7312	2019-10-13	7.6	65536	4.81648	65536	4.81648	65536	4.81648	16384	4.21442	16384	4.21442	16384	4.21442	.	.	.	.	.	.	.	.
4588	COWS	MORE THAN 2 CALVINGS	VAC	2019-07-05	2019-08-07	2019-08-20	0	7097	2019-08-23	6	65536	4.81648	262144	5.41854	65536	4.81648	4096	3.61236	16384	4.21442	16384	4.21442	.	.	.	.	.	.	.	.
4593	COWS	MORE THAN 2 CALVINGS	VAC	2019-07-05	2019-08-07	2019-09-03	0	7150	2019-09-05	5.2	16384	4.21442	65536	4.81648	16384	4.21442	16384	4.21442	65536	4.81648	262144	5.41854	.	.	.	.	.	.	.	.
4646	COWS	MORE THAN 2 CALVINGS	NVAC	2019-07-05	2019-08-07	2019-09-04	0	7154	2019-09-06	7.8	65536	4.81648	16384	4.21442	65536	4.81648	4096	3.61236	16384	4.21442	65536	4.81648	2019-09-17	13	2	NEGATIVE	NEGATIVE	NEGATIVE	POSITIVE	NEGATIVE
4708	COWS	MORE THAN 2 CALVINGS	NVAC	2019-07-05	2019-08-07	2019-08-24	0	7101	2019-08-26	8.2	16384	4.21442	16384	4.21442	16384	4.21442	65536	4.81648	65536	4.81648	262144	5.41854	.	.	.	.	.	.	.	.
4991	COWS	MORE THAN 2 CALVINGS	VAC	2019-07-05	2019-08-07	2019-08-30	0	7128	2019-09-01	6.2	65536	4.81648	262144	5.41854	65536	4.81648	16384	4.21442	65536	4.81648	65536	4.81648	2019-09-17	18	2	NEGATIVE	NEGATIVE	NEGATIVE	NEGATIVE	POSITIVE
5001	COWS	MORE THAN 2 CALVINGS	NVAC	2019-07-05	2019-08-07	2019-09-01	0	7171	2019-09-04	5.6	4096	3.61236	16384	4.21442	16384	4.21442	65536	4.81648	4096	3.61236	16384	4.21442	2019-09-09	8	2	NEGATIVE	NEGATIVE	NEGATIVE	POSITIVE	POSITIVE
5027	COWS	MORE THAN 2 CALVINGS	NVAC	2019-07-05	2019-08-07	2019-08-26	0	7111	2019-08-28	7	16384	4.21442	16384	4.21442	16384	4.21442	65536	4.81648	16384	4.21442	262144	5.41854	.	.	.	.	.	.	.	.
5040	COWS	MORE THAN 2 CALVINGS	NVAC	2019-07-05	2019-08-07	2019-10-12	0	7316	2019-10-14	6	16384	4.21442	16384	4.21442	16384	4.21442	65536	4.81648	4096	3.61236	65536	4.81648	.	.	.	.	.	.	.	.
5080	COWS	MORE THAN 2 CALVINGS	NVAC	2019-07-05	2019-08-07	2019-10-20	0	7342	2019-10-22	6.8	16384	4.21442	16384	4.21442	16384	4.21442	65536	4.81648	16384	4.21442	65536	4.81648	.	.	.	.	.	.	.	.
5179	COWS	MORE THAN 2 CALVINGS	NVAC	2019-07-05	2019-08-07	2019-09-08	0	7180	2019-09-10	6.2	16384	4.21442	16383	4.21439	16384	4.21442	16384	4.21442	16384	4.21442	262144	5.41854	.	.	.	.	.	.	.	.
5218	COWS	MORE THAN 2 CALVINGS	NVAC	2019-07-05	2019-08-07	2019-09-03	0	7184	2019-09-06	7.6	16384	4.21442	16384	4.21442	16384	4.21442	65536	4.81648	4096	3.61236	65536	4.81648	2019-09-11	8	1	NEGATIVE	NEGATIVE	NEGATIVE	NEGATIVE	NEGATIVE
5279	COWS	MORE THAN 2 CALVINGS	NVAC	2019-07-05	2019-08-07	2019-10-12	0	7310	2019-10-15	7.4	16384	4.21442	16384	4.21442	16384	4.21442	16384	4.21442	4096	3.61236	16384	4.21442	.	.	.	.	.	.	.	.
5302	COWS	MORE THAN 2 CALVINGS	VAC	2019-07-05	2019-08-07	2019-08-26	0	7112	2019-08-28	6.6	16384	4.21442	16384	4.21442	16384	4.21442	65536	4.81648	65536	4.81648	4096	3.61236	2019-09-21	26	1	NEGATIVE	NEGATIVE	NEGATIVE	NEGATIVE	POSITIVE
5322	COWS	MORE THAN 2 CALVINGS	VAC	2019-07-05	2019-08-07	2019-10-07	0	7304	2019-10-09	8.2	16384	4.21442	16384	4.21442	16384	4.21442	65536	4.81648	262144	5.41854	65536	4.81648	.	.	.	.	.	.	.	.
5502	COWS	MORE THAN 2 CALVINGS	VAC	2019-07-05	2019-08-07	2019-10-11	0	7313	2019-10-13	6.2	65536	4.81648	262144	5.41854	65536	4.81648	16384	4.21442	4096	3.61236	262144	5.41854	.	.	.	.	.	.	.	.
5610	COWS	MORE THAN 2 CALVINGS	VAC	2019-07-05	2019-08-07	2019-09-13	0	7206	2019-09-15	8.2	16384	4.21442	65536	4.81648	65536	4.81648	65536	4.81648	16384	4.21442	16384	4.21442	.	.	.	.	.	.	.	.
5675	COWS	MORE THAN 2 CALVINGS	NVAC	2019-07-05	2019-08-07	2019-10-24	0	7347	2019-10-26	6.2	65536	4.81648	16384	4.21442	16384	4.21442	4096	3.61236	65536	4.81648	4096	3.61236	.	.	.	.	.	.	.	.
5709	COWS	2 CALVINGS	NVAC	2019-07-05	2019-08-07	2019-09-26	0	7251	2019-09-28	8.4	16384	4.21442	4096	3.61236	16384	4.21442	16384	4.21442	16384	4.21442	4096	3.61236	.	.	.	.	.	.	.	.
5714	COWS	2 CALVINGS	VAC	2019-07-05	2019-08-07	2019-09-17	1	7224	2019-09-19	7.4	16384	4.21442	16384	4.21442	65536	4.81648	16384	4.21442	16384	4.21442	4096	3.61236	.	.	.	.	.	.	.	.
5727	COWS	2 CALVINGS	VAC	2019-07-05	2019-08-07	2019-10-07	0	7302	2019-10-09	6.8	16384	4.21442	16384	4.21442	16384	4.21442	65536	4.81648	65536	4.81648	262144	5.41854	.	.	.	.	.	.	.	.
5733	COWS	2 CALVINGS	NVAC	2019-07-05	2019-08-07	2019-09-18	0	7230	2019-09-20	6.4	16384	4.21442	16384	4.21442	16384	4.21442	65536	4.81648	65536	4.81648	65536	4.81648	.	.	.	.	.	.	.	.
5742	COWS	2 CALVINGS	NVAC	2019-07-05	2019-08-07	2019-09-02	0	7141	2019-09-04	7.2	65536	4.81648	65536	4.81648	65536	4.81648	16384	4.21442	16384	4.21442	16384	4.21442	2019-09-28	26	3	NEGATIVE	NEGATIVE	NEGATIVE	POSITIVE	NEGATIVE
5746	COWS	2 CALVINGS	NVAC	2019-07-05	2019-08-07	2019-09-12	0	7200	2019-09-14	5.8	65536	4.81648	65536	4.81648	65536	4.81648	65536	4.81648	65536	4.81648	4096	3.61236	.	.	.	.	.	.	.	.
5755	COWS	2 CALVINGS	NVAC	2019-07-05	2019-08-07	2019-09-10	0	7192	2019-09-13	6.4	65536	4.81648	65536	4.81648	4096	3.61236	16384	4.21442	4096	3.61236	4096	3.61236	2019-09-23	13	1	NEGATIVE	NEGATIVE	NEGATIVE	POSITIVE	NEGATIVE
5762	COWS	2 CALVINGS	VAC	2019-07-05	2019-08-07	2019-09-23	0	7245	2019-09-25	5.2	16384	4.21442	16384	4.21442	16384	4.21442	16384	4.21442	65536	4.81648	16384	4.21442	.	.	.	.	.	.	.	.
5767	COWS	2 CALVINGS	VAC	2019-07-05	2019-08-07	2019-09-15	0	7216	2019-09-17	6.8	16384	4.21442	16384	4.21442	16384	4.21442	65536	4.81648	262144	5.41854	65536	4.81648	.	.	.	.	.	.	.	.
5769	COWS	2 CALVINGS	NVAC	2019-07-05	2019-08-07	2019-09-04	0	7155	2019-09-06	7.8	65536	4.81648	16384	4.21442	65536	4.81648	65536	4.81648	16384	4.21442	4096	3.61236	2019-09-18	14	0	NEGATIVE	NEGATIVE	NEGATIVE	NEGATIVE	POSITIVE
5771	COWS	2 CALVINGS	VAC	2019-07-05	2019-08-07	2019-09-06	0	5771	2019-09-08	6.8	16384	4.21442	16384	4.21442	16384	4.21442	65536	4.81648	65536	4.81648	4096	3.61236	2019-09-17	11	2	NEGATIVE	NEGATIVE	NEGATIVE	NEGATIVE	NEGATIVE
5800	COWS	2 CALVINGS	VAC	2019-07-05	2019-08-07	2019-09-20	0	7238	2019-09-23	7.2	65536	4.81648	65536	4.81648	65536	4.81648	4096	3.61236	16384	4.21442	65536	4.81648	.	.	.	.	.	.	.	.
5837	COWS	2 CALVINGS	VAC	2019-07-05	2019-08-07	2019-09-04	0	7156	2019-09-06	6	4096	3.61236	16384	4.21442	16384	4.21442	4096	3.61236	1024	3.0103	4096	3.61236	.	.	.	.	.	.	.	.
5840	COWS	2 CALVINGS	VAC	2019-07-05	2019-08-07	2019-09-06	0	7163	2019-09-08	6.2	4096	3.61236	16384	4.21442	16384	4.21442	65536	4.81648	65536	4.81648	262144	5.41854	.	.	.	.	.	.	.	.
5842	COWS	2 CALVINGS	VAC	2019-07-05	2019-08-07	2019-09-09	0	7185	2019-09-11	7.4	65536	4.81648	65536	4.81648	65536	4.81648	16384	4.21442	65536	4.81648	262144	5.41854	.	.	.	.	.	.	.	.
5846	COWS	2 CALVINGS	VAC	2019-07-05	2019-08-07	2019-09-07	0	7170	2019-09-09	6.8	16384	4.21442	65536	4.81648	65536	4.81648	65536	4.81648	262144	5.41854	65536	4.81648	2019-09-09	2	2	NEGATIVE	NEGATIVE	NEGATIVE	POSITIVE	NEGATIVE
5867	COWS	2 CALVINGS	NVAC	2019-07-05	2019-08-07	2019-09-03	0	7149	2019-09-05	6.6	4096	3.61236	4096	3.61236	16384	4.21442	16384	4.21442	16384	4.21442	16384	4.21442	.	.	.	.	.	.	.	.
5894	COWS	2 CALVINGS	VAC	2019-07-05	2019-08-07	2019-09-13	0	7207	2019-09-15	6.4	65536	4.81648	65536	4.81648	65536	4.81648	65536	4.81648	262144	5.41854	262144	5.41854	.	.	.	.	.	.	.	.
5903	HEIFERS	FIRST CALVING	VAC	2019-07-05	2019-08-07	2019-09-01	0	7140	2019-09-03	7	16384	4.21442	65536	4.81648	16384	4.21442	16384	4.21442	16384	4.21442	65536	4.81648	2019-09-15	14	0	NEGATIVE	NEGATIVE	NEGATIVE	NEGATIVE	NEGATIVE
5926	HEIFERS	FIRST CALVING	NVAC	2019-07-05	2019-08-07	2019-08-24	0	7102	2019-08-26	7.8	65536	4.81648	16384	4.21442	65536	4.81648	16384	4.21442	16384	4.21442	16384	4.21442	.	.	.	.	.	.	.	.
5927	HEIFERS	FIRST CALVING	VAC	2019-07-05	2019-08-07	2019-08-31	0	7137	2019-09-03	8.8	4096	3.61236	65536	4.81648	65536	4.81648	65536	4.81648	16384	4.21442	65536	4.81648	.	.	.	.	.	.	.	.
5929	HEIFERS	FIRST CALVING	VAC	2019-07-05	2019-08-07	2019-08-28	0	7117	2019-08-30	8	16384	4.21442	65536	4.81648	65536	4.81648	65536	4.81648	65536	4.81648	65536	4.81648	2019-08-30	2	2	NEGATIVE	NEGATIVE	NEGATIVE	NEGATIVE	NEGATIVE
5952	HEIFERS	FIRST CALVING	NVAC	2019-07-05	2019-08-07	2019-08-28	0	7122	2019-08-30	7.6	16384	4.21442	16384	4.21442	16384	4.21442	65536	4.81648	65536	4.81648	65536	4.81648	.	.	.	.	.	.	.	.
5965	HEIFERS	FIRST CALVING	VAC	2019-07-05	2019-08-07	2019-08-28	0	7121	2019-08-30	5.6	65536	4.81648	16384	4.21442	65536	4.81648	16384	4.21442	65536	4.81648	65536	4.81648	2019-09-21	24	1	NEGATIVE	NEGATIVE	NEGATIVE	NEGATIVE	NEGATIVE
5995	HEIFERS	FIRST CALVING	VAC	2019-07-05	2019-08-07	2019-08-28	0	7124	2019-08-30	7.8	1024	3.0103	4096	3.61236	4096	3.61236	16384	4.21442	16384	4.21442	16384	4.21442	.	.	.	.	.	.	.	.
6003	HEIFERS	FIRST CALVING	NVAC	2019-07-05	2019-08-07	2019-08-25	0	7103	2019-08-27	6.4	65536	4.81648	16384	4.21442	65536	4.81648	65536	4.81648	65536	4.81648	262144	5.41854	2019-09-14	20	3	NEGATIVE	NEGATIVE	NEGATIVE	POSITIVE	NEGATIVE
6017	HEIFERS	FIRST CALVING	NVAC	2019-07-05	2019-08-07	2019-08-30	0	7129	2019-09-01	7.6	16384	4.21442	4096	3.61236	16384	4.21442	262144	5.41854	16384	4.21442	262144	5.41854	.	.	.	.	.	.	.	.
6020	HEIFERS	FIRST CALVING	NVAC	2019-07-05	2019-08-07	2019-08-28	0	7123	2019-08-30	8.2	4096	3.61236	16384	4.21442	16384	4.21442	65536	4.81648	65536	4.81648	65536	4.81648	.	.	.	.	.	.	.	.
6026	HEIFERS	FIRST CALVING	NVAC	2019-07-05	2019-08-07	2019-09-02	0	7144	2019-09-05	6.8	65536	4.81648	16384	4.21442	65536	4.81648	4096	3.61236	4096	3.61236	4096	3.61236	.	.	.	.	.	.	.	.
6038	HEIFERS	FIRST CALVING	NVAC	2019-07-05	2019-08-07	2019-08-26	0	7108	2019-08-28	7	16384	4.21442	16384	4.21442	16384	4.21442	16384	4.21442	65536	4.81648	65536	4.81648	.	.	.	.	.	.	.	.
6039	HEIFERS	FIRST CALVING	VAC	2019-07-05	2019-08-07	2019-08-26	1	7107	2019-08-28	7.8	1024	3.0103	1024	3.0103	16384	4.21442	65536	4.81648	262144	5.41854	262122	5.4185	2019-09-15	20	0	NEGATIVE	NEGATIVE	NEGATIVE	POSITIVE	NEGATIVE
6040	HEIFERS	FIRST CALVING	VAC	2019-07-05	2019-08-07	2019-09-02	1	7146	2019-09-05	7.2	16384	4.21442	65536	4.81648	65536	4.81648	16384	4.21442	65536	4.81648	65536	4.81648	2019-09-13	11	0	NEGATIVE	NEGATIVE	NEGATIVE	NEGATIVE	NEGATIVE
6055	HEIFERS	FIRST CALVING	NVAC	2019-07-05	2019-08-07	2019-08-28	0	7119	2019-08-30	5.2	16384	4.21442	65536	4.81648	16384	4.21442	16384	4.21442	16384	4.21442	16384	4.21442	2019-09-13	16	2	NEGATIVE	NEGATIVE	NEGATIVE	POSITIVE	NEGATIVE
6065	HEIFERS	FIRST CALVING	VAC	2019-07-05	2019-08-07	2019-09-07	0	7172	2019-09-09	6.8	4096	3.61236	16384	4.21442	16384	4.21442	16384	4.21442	65536	4.81648	262144	5.41854	2019-09-15	8	2	NEGATIVE	NEGATIVE	NEGATIVE	POSITIVE	NEGATIVE
6068	HEIFERS	FIRST CALVING	VAC	2019-07-05	2019-08-07	2019-09-08	0	7179	2019-09-10	8.4	65536	4.81648	65536	4.81648	262144	5.41854	16384	4.21442	16384	4.21442	65536	4.81648	2019-09-10	2	2	NEGATIVE	NEGATIVE	NEGATIVE	NEGATIVE	NEGATIVE
6085	HEIFERS	FIRST CALVING	NVAC	2019-07-05	2019-08-07	2019-08-25	0	7104	2019-08-27	6.8	65536	4.81648	65536	4.81648	65536	4.81648	16384	4.21442	16384	4.21442	16384	4.21442	2019-09-13	19	3	NEGATIVE	NEGATIVE	NEGATIVE	POSITIVE	NEGATIVE
6109	HEIFERS	FIRST CALVING	VAC	2019-07-05	2019-08-07	2019-08-31	1	7138	2019-09-03	8.2	16384	4.21442	16384	4.21442	4096	3.61236	4096	3.61236	16384	4.21442	65536	4.81648	.	.	.	.	.	.	.	.
6113	HEIFERS	FIRST CALVING	NVAC	2019-07-05	2019-08-07	2019-08-27	0	7114	2019-08-29	6.8	16384	4.21442	16384	4.21442	16384	4.21442	262144	5.41854	16384	4.21442	262144	5.41854	2019-09-13	17	2	NEGATIVE	NEGATIVE	NEGATIVE	NEGATIVE	NEGATIVE
6125	HEIFERS	FIRST CALVING	NVAC	2019-07-05	2019-08-07	2019-08-27	0	7115	2019-08-29	7.4	4096	3.61236	4096	3.61236	16384	4.21442	262144	5.41854	16384	4.21442	65536	4.81648	.	.	.	.	.	.	.	.
6126	HEIFERS	FIRST CALVING	VAC	2019-07-05	2019-08-07	2019-08-27	0	7113	2019-08-29	6.2	4096	3.61236	4096	3.61236	4096	3.61236	65536	4.81648	262144	5.41854	262144	5.41854	2019-09-14	18	1	NEGATIVE	NEGATIVE	NEGATIVE	NEGATIVE	NEGATIVE
6128	HEIFERS	FIRST CALVING	VAC	2019-07-05	2019-08-07	2019-08-20	0	7096	2019-08-23	6.6	65536	4.81648	65536	4.81648	65536	4.81648	4096	3.61236	65536	4.81648	16384	4.21442	2019-09-14	25	2	NEGATIVE	NEGATIVE	POSITIVE	POSITIVE	NEGATIVE
6130	HEIFERS	FIRST CALVING	NVAC	2019-07-05	2019-08-07	2019-08-22	0	7099	2019-08-24	5.8	4096	3.61236	16384	4.21442	16384	4.21442	16384	4.21442	65536	4.81648	262144	5.41854	.	.	.	.	.	.	.	.
6134	HEIFERS	FIRST CALVING	VAC	2019-07-05	2019-08-07	2019-10-06	1	7292	2019-10-08	6	4096	3.61236	16384	4.21442	4096	3.61236	65536	4.81648	65536	4.81648	4096	3.61236	2019-10-23	17	0	NEGATIVE	POSITIVE	NEGATIVE	NEGATIVE	NEGATIVE
6214	HEIFERS	FIRST CALVING	VAC	2019-07-05	2019-08-07	2019-08-30	0	7130	2019-09-01	5.8	4096	3.61236	16384	4.21442	16384	4.21442	65536	4.81648	262144	5.41854	262144	5.41854	.	.	.	.	.	.	.	.
6216	HEIFERS	FIRST CALVING	VAC	2019-07-05	2019-08-07	2019-09-07	0	7173	2019-09-09	6.8	4096	3.61236	16384	4.21442	65536	4.81648	65536	4.81648	65536	4.81648	65536	4.81648	2019-09-09	2	1	NEGATIVE	NEGATIVE	NEGATIVE	NEGATIVE	NEGATIVE
6226	HEIFERS	FIRST CALVING	VAC	2019-07-05	2019-08-07	2019-08-28	0	7118	2019-08-30	6.4	4096	3.61236	16384	4.21442	16384	4.21442	65536	4.81648	16384	4.21442	16384	4.21442	2019-09-14	17	2	NEGATIVE	NEGATIVE	NEGATIVE	POSITIVE	NEGATIVE
6227	HEIFERS	FIRST CALVING	NVAC	2019-07-05	2019-08-07	2019-09-02	0	7145	2019-09-05	7.2	1024	3.0103	1024	3.0103	4096	3.61236	16384	4.21442	262144	5.41854	16384	4.21442	2019-09-13	11	3	NEGATIVE	NEGATIVE	NEGATIVE	POSITIVE	NEGATIVE
6239	HEIFERS	FIRST CALVING	VAC	2019-07-05	2019-08-07	2019-09-07	0	7174	2019-09-09	6.2	4096	3.61236	4096	3.61236	16384	4.21442	4096	3.61236	16384	4.21442	16384	4.21442	2019-09-16	9	0	NEGATIVE	NEGATIVE	NEGATIVE	POSITIVE	NEGATIVE
6253	HEIFERS	FIRST CALVING	NVAC	2019-07-05	2019-08-07	2019-08-19	0	7095	2019-08-21	5.8	65536	4.81648	16384	4.21442	16384	4.21442	65536	4.81648	65536	4.81648	65536	4.81648	2019-09-15	27	0	NEGATIVE	NEGATIVE	POSITIVE	NEGATIVE	NEGATIVE
6266	HEIFERS	FIRST CALVING	VAC	2019-07-05	2019-08-07	2019-08-27	0	7116	2019-08-29	7.8	16384	4.21442	65536	4.81648	65536	4.81648	16384	4.21442	65536	4.81648	65536	4.81648	.	.	.	.	.	.	.	.
6271	HEIFERS	FIRST CALVING	NVAC	2019-07-05	2019-08-07	2019-08-24	0	7100	2019-08-26	5.4	16384	4.21442	16384	4.21442	16384	4.21442	16384	4.21442	65536	4.81648	262144	5.41854	.	.	.	.	.	.	.	.
6279	HEIFERS	FIRST CALVING	NVAC	2019-07-05	2019-08-07	2019-09-01	0	7139	2019-09-03	7	4096	3.61236	16384	4.21442	16384	4.21442	16384	4.21442	65536	4.81648	16384	4.21442	2019-09-14	13	2	NEGATIVE	NEGATIVE	NEGATIVE	POSITIVE	NEGATIVE
6286	HEIFERS	FIRST CALVING	VAC	2019-07-05	2019-08-07	2019-09-03	0	7147	2019-09-05	5.6	4096	3.61236	16384	4.21442	1024	3.0103	16384	4.21442	65536	4.81648	65536	4.81648	2019-09-15	12	0	NEGATIVE	NEGATIVE	NEGATIVE	NEGATIVE	NEGATIVE
6291	HEIFERS	FIRST CALVING	NVAC	2019-07-05	2019-08-07	2019-08-28	0	7120	2019-08-30	7.6	16384	4.21442	16384	4.21442	16384	4.21442	262144	5.41854	4096	3.61236	65536	4.81648	2019-09-21	24	3	NEGATIVE	NEGATIVE	NEGATIVE	POSITIVE	NEGATIVE
Legends: NVAC - nonvaccinated group; VAC- vaccinated group; Vaccination reaction occurrence - 0 = negative, 1 = positive; Fecal score - 0 and 1 - normal, 2 and 3 - diarrheic animals
